# Supplementary material for: Transformation-induced changes in the DNA-nuclear matrix interface, revealed by high-throughput analysis of DNA halos
Source: Sci Rep. 2017 Jul 25;7:6475. doi: 10.1038/s41598-017-06459-7 (PMC5526987; doi:10.1038/s41598-017-06459-7)
Supplement: Supplementary file 6 — Supplementary information [file 41598_2017_6459_MOESM6_ESM.txt]

//ImageJ setup
run("Set Measurements...", "area centroid display redirect=None decimal=3");
run("Input/Output...", "jpeg=85 gif=-1 file=.csv use_file copy_column copy_row save_column save_row");

// Ask user for source and destination directories

dir = getDirectory("Source Directory");

dest1 = getDirectory("Destination Directory RN threshold");

dest2 = getDirectory("Destination Directory outer threshold");


dest3 = getDirectory("Destination Directory excel file");

rname= "Untitled";
  Dialog.create("Name of results file");
  Dialog.addString("Results name:", rname);
 
  Dialog.show();
  rname= Dialog.getString();

list = getFileList(dir);

setBatchMode(true);

//images that macro has difficulties with will be listed in dialogue box at end of macro
problems = " ";

//Go through files in source directory in turn

for (i=0; i<list.length; i++) {
         
name = list[i];
         
path = dir + name;
     
// Open image
        
open(path);

run("8-bit");

//for first image only, set >80% of total area as fail
if (i==0) {
	run("Select All");
	run("Measure");
	imagesize = getResult("Area");
	fail = 0.8*imagesize;
	size = sqrt(imagesize);
	samecellthreshold = 0.05*size;
	run("Clear Results");
}

// RN threshold 'maxima less x' x=55
	
run("Find Maxima...", "noise=55 output=[Maxima Within Tolerance]");
	
run("Close-");
rename(replace(getTitle,"Maxima","RN"));
	
	
run("Analyze Particles...", "size=3000-Infinity pixel circularity=0.00-1.00 show=Outlines display exclude"); 

a = 1;
sbreak = 0;

if(nResults>=1){
	while (startsWith(getResultLabel(nResults-a), name) && endsWith(getResultLabel(nResults-a), "RN") && sbreak != 1){
		setResult("ImageNo.", nResults-a, nResults-a+1);
		if (nResults > a){
			a = a+1;
		} else {
			sbreak = sbreak + 1;
		}
		
	}
}

saveAs("Tiff", dest1+name);
	
close();
	
close();

//If no RN ROI captured for image name, add row with zeros

if (nResults==0) {
	setResult("Label", nResults, name + " * no RN");
	updateResults;
	setResult("Area", nResults-1, 0);
	setResult("X", nResults-1, 0);
	setResult("Y", nResults-1, 0);
	setResult("ImageNo.", nResults-1, 0);
	problems = problems + "\n" + name;
	updateResults();
}

if (nResults>0) {
	if(!startsWith(getResultLabel(nResults-1), name)){
		setResult("Label", nResults, name + " * no RN");
		updateResults;
		setResult("Area", nResults-1, 0);
		setResult("X", nResults-1, 0);
		setResult("Y", nResults-1, 0);
		setResult("ImageNo.", nResults-1, 0);
		problems = problems + "\n" + name;
		updateResults;
	}
}

setAutoThreshold("Default dark");

//Outer threshold absolute pixel intensity threshold=15

setThreshold(15.0000, 255.0000);

setOption("BlackBackground", false);
	
run("Convert to Mask");

run("Close-");

rename(name + " outer");

run("Analyze Particles...", "size=3000-Infinity pixel circularity=0.00-1.00 show=Outlines display exclude");

//setResult("ImageNo.", nResults-1, nResults);

b = 1;
ubreak = 0;

while (startsWith(getResultLabel(nResults-b), name) && endsWith(getResultLabel(nResults-b), "outer")&& ubreak != 1){
	setResult("ImageNo.", nResults-b, nResults-b+1);
	if (nResults > b){
		b = b+1;
	} else {
		ubreak = ubreak + 1;
	}
}	

saveAs("Tiff", dest2+name);
	
close();

//If no outer ROI captured 

lastrow = getResultLabel(nResults-1);

if (!endsWith(lastrow, "outer")) {
	setResult("Outer Area", nResults-1, "* no outer");
	if (!endsWith(getResultLabel(nResults-1), "no RN")){
		problems = problems + "\n" + name;
	}
	updateResults();
}

//Count number of RN and outer measurements

up = 1;
outers = 0;
RNs = 0;
vbreak = 0;

while (startsWith(getResultLabel(nResults-up), name) && vbreak !=1){
	if (endsWith(getResultLabel(nResults-up), "outer")){
		outers = outers +1;	
		if (nResults >up){
			up = up +1;
		}
	} else {
		if (endsWith(getResultLabel(nResults-up), "RN")){
			RNs = RNs +1;
			if (nResults>up){
				up = up +1;
			}
			if (up == nResults){
				vbreak = vbreak+1;
			}
		} else {
			problems = problems + "\n" + name;
			vbreak = vbreak + 1;
		}
	}
}

//Sample outers areas, if >= 80% of total area, delete outer area rows and add fail to all RN rows

l=1;
imagefail = 0; 
wbreak = 0;

while (startsWith(getResultLabel(nResults-l), name) && endsWith(getResultLabel(nResults-l), "outer") && wbreak!=1){
	query = getResult("Area", nResults-l);
	if (query>=fail){
		imagefail = imagefail+1;
		wbreak = wbreak + 1;
	}
	if (nResults>l){
		l = l+1;
	} else {
		if (l == nResults){
			wbreak = wbreak+1;
		}
	}	
}

if (imagefail == 1){
	m=1;
	xbreak = 0;
	
	if (RNs >1){
		problems = problems + "\n" + name;
	}
	
	while (startsWith(getResultLabel(nResults-m), name) && xbreak!=1){
		if (endsWith(getResultLabel(nResults-m), "outer")){
			IJ.deleteRows(nResults-m, nResults-m);
		}
		if (endsWith(getResultLabel(nResults-m), "RN")){
			setResult("Outer Area",nResults-m, "fail");
			updateResults;
		}
		
		if (nResults>m){
			m = m+1;
		} else {
			if (m == nResults){
				xbreak = xbreak+1;
			}
		}
		
	updateResults();
	}
	
// Move correct outer to correlating RN measurement for images with no 'fails'
	
} else {
	ybreak = 0;
	if(endsWith(getResultLabel(nResults-outers-RNs), "no RN")){
		ybreak = 1;
	}
	
	if (endsWith(getResult("Outer Area",nResults-1), "no outer")) {
		ybreak = 1;
	}

	lastrow = getResultLabel(nResults-1);
	b = RNs;
	
	while (startsWith(lastrow, name) && endsWith(lastrow, "outer") && ybreak!=1) {
		outer = getResult("Area", nResults-outers);
		outerX = getResult("X", nResults-outers);
		outerY = getResult("Y", nResults-outers);
		outerNo = getResult("ImageNo.", nResults-outers);
						
		// Start from top RN
		
		RNX = getResult("X", nResults-outers-b);
		RNY = getResult("Y", nResults-outers-b);
		
		queryx = abs(RNX - outerX);
		queryy = abs(RNY - outerY);
		
		// If query outer and query RN are in the same position, join up results
		
		if (queryx <= samecellthreshold && queryy <= samecellthreshold) {		
			setResult("Outer Area",nResults-outers-b, outer);
			setResult("Outer X",nResults-outers-b, outerX);
			setResult("Outer Y",nResults-outers-b, outerY);
			setResult("Outer ImageNo.",nResults-outers-b, outerNo);
			IJ.deleteRows(nResults-outers, nResults-outers);
			
			if (outers ==1 && RNs ==1){
				ybreak = 1;
			}
			
			if (outers >1 && RNs >1){
				outers = outers-1;
				RNs = RNs-1;
				b = RNs;
			}
			
			if (outers >1 && RNs ==1){
				problems = problems + "\n" + name;
				ybreak = 1;
			}
			
			if (RNs >1 && outers ==1){
				problems = problems + "\n" + name;
				ybreak = 1;
			}
			
			lastrow = getResultLabel(nResults-1);
		} 
		if (queryx >= samecellthreshold || queryy >= samecellthreshold){
			if (b>1) {
				b=b-1;
			}
			
			if (b==1) {
				problems = problems + "\n" + name;
				ybreak = 1;
			} 
		}
	}

}
	
        
// Clean up
        
selectWindow(name + " outer");
        
close();

}


saveAs("Results", dest3+"Results "+rname+".csv");
selectWindow("Results");
run("Close");
showMessage("Images needing manual curation", "Image files needing manual curation: " + "\n" +  problems);
